# Supplementary material for: Molecular Epidemiology of Group B Streptococci in Lithuania Identifies Multi-Drug Resistant Clones and Sporadic ST1 Serotypes Ia and Ib
Source: Pathogens. 2022 Sep 17;11(9):1060. doi: 10.3390/pathogens11091060 (PMC9504518; doi:10.3390/pathogens11091060)
Supplement: Supplementary file 1 [file pathogens-11-01060-s001.zip]

Archive with 2 entries (2 files):
- Supp_materials_final.pdf
- Supp_tables_final.xlsx
